# Supplementary material for: Evaluation of a Multisectoral Health Security Alliance Program Through Perceptions of Member States: African Partnership Outbreak Response Alliance (APORA)
Source: Mil Med. 2024 May 8;190(1-2):324–32. doi: 10.1093/milmed/usae125 (PMC11737319; doi:10.1093/milmed/usae125)
Supplement: usae125_Supp [file usae125_supp.zip]

Archive with 4 entries (4 files):
- supp/APORA_Supplementary_Table_S1.docx
- supp/APORA_Supplementary_Table_S2.docx
- supp/APORA_Supplementary_ToolProtocol_S1.docx
- supp/APORA_Supplementary_ToolProtocol_S2.docx
